# Supplementary material for: Diagnostic efficiency of metagenomic next-generation sequencing for suspected spinal tuberculosis in China: A multicenter prospective study
Source: Front Microbiol. 2022 Dec 7;13:1018938. doi: 10.3389/fmicb.2022.1018938 (PMC9768024; doi:10.3389/fmicb.2022.1018938)
Supplement: Supplementary file 1 [file Table_1.XLSX]

## Sheet: table 1
Supplemental Table 1 Description of patients who tested positive for mNGS in this study							Culture				mNGS
ID	Sex	Age	Infection sites	Diagnosis	Pathogen	Xpert	MGIT 960 culture	Bacterial culture	T-SPOT	Pathological examination	mNGS	Sequence reads	Sequencing depth	Coverage
1	male	32	Lumbar	TB	Mycobacterium tuberculosis complex	+	-	-	-	Suspected TB	+	3218915	1.21	0.051
2	female	56	Thoracic	TB	Mycobacterium tuberculosis complex	+	-	-	+		+	5022681	3.42	0.213
3	male	54	Thoracic	TB	Mycobacterium tuberculosis complex	+	-	-	+	TB	+	7061056	1.49	0.042
4	male	23	Thoracic	TB	Mycobacterium tuberculosis complex	+	-	-	+	TB	+	12186636	4.23	0.074
5	female	34	Lumbar	TB	Mycobacterium tuberculosis complex	+	-	-	+	Suspected TB	+	30316252	6.02	0.478
6	female	20	Lumbar	TB	Mycobacterium tuberculosis complex	+	-	-	-	Suspected TB	+	25223685	1.04	0.176
7	male	45	Thoracic	TB	Mycobacterium tuberculosis complex	+	-	+	+	TB	+	38118205	5.02	0.061
8	male	34	Lumbar	TB	Mycobacterium tuberculosis complex	+	-	-	+	TB	+	3212538	2.28	0.114
9	male	34	Lumbar	TB	Mycobacterium tuberculosis complex	+	+	-	-	Suspected TB	+	52484931	5.71	0.035
10	female	45	Lumbar	TB	Mycobacterium tuberculosis complex	+	-	-	+	TB	+	7199302	4.02	0.098
11	male	57	Thoracic	TB	Mycobacterium tuberculosis complex	+	+	-	+	TB	+	47387942	2	0.452
12	female	62	Thoracic	TB	Mycobacterium tuberculosis complex	+	-	-	+		+	63126178	6.27	0.138
13	female	58	Thoracic	TB	Mycobacterium tuberculosis complex	+	-	-	+		+	5053654	3.04	0.284
14	male	70	Lumbar	TB	Mycobacterium tuberculosis complex	+	+	-	+		+	12034991	4.72	0.179
15	female	34	Thoracic	TB	Mycobacterium tuberculosis complex	+	-	-	+		+	30364230	1.79	0.426
16	female	45	Lumbar	TB	Mycobacterium tuberculosis complex	+	+	-	+	Suspected TB	+	25327207	3.38	0.367
17	male	37	Cervical	TB	Mycobacterium tuberculosis complex	+	+	-	+	TB	+	46930463	2.23	0.087
18	female	65	Lumbar	TB	Mycobacterium tuberculosis complex	+	+	-	+	TB	+	37689856	6.51	0.106
19	male	25	Lumbar	TB	Mycobacterium tuberculosis complex	+	-	-	+	Suspected TB	+	62710400	1.23	0.643
20	female	63	Lumbar	TB	Mycobacterium tuberculosis complex	+	-	-	+		+	51820501	1	0.095
21	female	58	Cervical	TB	Mycobacterium tuberculosis complex	+	+	-	+		+	3176289	3.44	0.278
22	male	23	Cervical	TB	Mycobacterium tuberculosis complex	+	+	-	+		+	6736696	4.17	0.154
23	female	38	Lumbar	TB	Mycobacterium tuberculosis	+	-	-	+	TB	+	4711530	2	0.076
24	female	62	Lumbar	TB	Mycobacterium tuberculosis complex	+	+	-	+		+	11825156	6.33	0.554
25	male	34	Lumbar	TB	Mycobacterium tuberculosis complex	+	+	-	+	TB	+	37839131	2.31	0.179
26	female	33	Thoracic	TB	Mycobacterium tuberculosis complex	+	+	-	+	TB	+	29830136	5.68	0.125
27	female	38	Lumbar	TB	Mycobacterium tuberculosis complex	+	-	-	+	TB	+	24903158	3.04	0.647
28	male	49	Lumbar	TB	Mycobacterium tuberculosis complex	+	+	-	+	TB	+	63297383	5.02	0.074
29	male	41	Thoracic	TB	Mycobacterium tuberculosis complex	+	-	-	+	TB	+	3176185	4.18	0.334
30	male	26	Thoracic	TB	Mycobacterium tuberculosis complex	+	+	-	+	TB	+	47171610	3.43	0.048
31	female	28	Lumbar	TB	Mycobacterium tuberculosis complex	+	+	-	+	TB	+	6988262	4.01	0.297
32	female	65	Thoracic	TB	Mycobacterium tuberculosis complex	+	+	-	+	Suspected TB	+	5363263	2.34	0.137
33	female	28	Thoracic	TB	Mycobacterium tuberculosis complex	+	-	-	+	TB	+	51799754	3.37	0.364
34	female	68	Lumbar	TB	Mycobacterium tuberculosis complex	+	+	-	+	TB	+	11663537	1.16	0.471
35	male	61	Thoracic	TB	Mycobacterium tuberculosis complex	-	-	-	+	TB	+	30302279	1.2	0.097
36	male	38	Lumbar	TB	Mycobacterium tuberculosis complex	-	-	-	-		+	51813441	6.28	0.084
37	female	51	Lumbar	Infection	Streptococcus anginosus	-	-	+	-	Infection	+	45108067	2.17	0.225
38	male	56	Lumbar	Infection	Streptococcus anginosus	-	-	-	-	Infection	+	37734188	6.03	0.169
39	female	23	Lumbar	Infection	Peptostreptococcus	-		-	-	Suspected infection	+	62715315	4.73	0.672
40	female	34	Lumbar	Infection	Streptococcus anginosus	-	-	-	-		+	4870573	2.77	0.047
41	male	62	Lumbar	Infection	Comamonas testosteroni	-	-	-	+	Suspected infection	+	3192499	6.46	0.373
42	female	45	Lumbar	Infection	Parvimonas micra	-		-	-	Suspected infection	+	6788109	1.23	0.213
43	female	67	Lumbar	Infection	Stenotrophomonas maltophilia	-		-	-	Infection	+	12120257	2.34	0.334
44	male	34	Thoracic	Infection	Pseudomonas aeruginosa	-		-	-	Suspected infection	+	30455296	2.37	0.161
45	female	67	Cervical	Infection	Escherichia coli	-	+	-	-	Infection	+	37673323	2.73	27..4%
46	female	78	Lumbar	Infection	Escherichia coli	-	-	+	-	Infection	+	24791148	5.69	0.078
47	male	45	Lumbar	Infection	Escherichia coli	-		+	Uncertain	Infection	+	47193793	3.28	0.118
48	male	69	Thoracic	Infection	Escherichia coli	-	-	+	-		+	63038349	1.03	0.386
49	female	34	Thoracic	Infection	Klebsiella pneumoniae	-		-	Uncertain	Suspected infection	+	51836726	6.01	0.447
50	male	65	Lumbar	Infection	Klebsiella pneumoniae	-	-	+	-		+	3199622	3	0.194
51	female	45	Lumbar	Infection	Proteus mirabilis	-	-	-	-	Infection	+	12451668	1.53	0.079
52	male	23	Lumbar	Infection	Staphylococcus capitis	-	-	-	+	Suspected infection	+	6990498	5.04	0.293
53	female	45	Lumbar	Infection	Acinetobacter lwoffii	-	-	-	+	Suspected infection	+	4688872	2.03	0.046
54	female	60	Lumbar	Infection	Haemophilus influenzae	-	-	-	-		+	30432452	2.34	0.508
55	female	43	Lumbar	Infection	Candida parapsilosis	-	-	-	-	Infection	+	24730234	5.72	0.317
56	male	53	Thoracic	Infection	Candida albicans	-	-	+	-	Suspected infection	+	38087663	4.02	0.086
57	male	56	Lumbar	Infection	Candida glabrata	-	-	-	-	Suspected infection	+	46767656	4.21	0.127
58	female	35	Lumbar	Infection	Brucella	-	-	-	-	Suspected infection	+	3165408	1.18	0.159
59	male	49	Lumbar	Infection	Brucella	-		-	-	Suspected infection	+	62827982	6.28	0.071
60	female	56	Lumbar	Infection	Brucella	-		-	-	Suspected infection	+	6795110	3.41	0.378
61	male	57	Lumbar	Infection	Brucella				+		+	4729788	2.2	0.034
62	male	52	Cervical	Infection	Brucella			-	-	Suspected infection	+	52050671	1.47	0.271
63	male	45	Lumbar	Infection	Brucella	-	-	-	+	Suspected infection	+	46843861	4.69	0.227
64	male	59	Cervical	Infection	Brucella	-	-	-	-	Suspected infection	+	30494930	1.78	0.063
65	male	38	Lumbar	Infection	Brucella	-	-	-			+	24775374	6.42	0.172
66	female	34	Thoracic	Infection	Brucella	-	-	-	-		+	38408242	3.66	0.475
67	female	34	Lumbar	Infection	Brucella	-	-	-	-	Suspected infection	+	11878556	4.17	0.057
68	male	34	Lumbar	Infection	Brucella	-	-	-	+		+	52385501	3.41	0.086
69	male	23	Lumbar	Infection	Brucella	-	-	-	-		+	29797167	2.28	0.107
70	female	63	Lumbar	Infection	Brucella	-	-	-	-	Suspected infection	+	3216177	3.02	0.177
71	male	56	Lumbar	Infection	Staphylococcus aureus	-		-	+		+	5140199	5.28	0.108
72	female	64	Thoracic	Infection	Staphylococcus aureus	-	-	+	-	Suspected infection	+	7123904	1.04	0.094
73	male	73	Lumbar	Infection	Staphylococcus aureus	-		-	-	Suspected infection	+	12393664	4.219	0.073
74	male	70	Thoracic	Infection	Staphylococcus aureus			-	-	Suspected infection	+	63062203	3.03	0.487
75	male	71	Thoracic	Infection	Staphylococcus aureus	-	-	-	-	Suspected infection	+	3826447	1.22	0.361
76	male	72	Cervical	Infection	Staphylococcus aureus	-	-	-	-	Infection	+	6635840	2.01	0.061
77	male	48	Lumbar	Infection	Staphylococcus aureus	-	-	-	-	Suspected infection	+	47152248	4.04	0.078
78	male	29	Thoracic	Infection	Staphylococcus aureus	-		-	-	Infection	+	52725035	1.21	0.124
79	male	56	Lumbar	Infection	Staphylococcus aureus	-		-	-	Suspected infection	+	64759547	3.37	0.135
80	male	23	Thoracic	Infection	Staphylococcus aureus	-	-	-	-	Suspected infection	+	6353009	2.26	0.237
81	male	34	Lumbar	Infection	Campylobacter jejuni	-	-	-	-		+	24995334	2	0.163
TB: tuberculosis; +: positive; -: negative; \:No results
